# Supplementary material for: A tale of two agricultural revolutions: crop introductions in the long 1st millennium ce southern Levant
Source: Veg Hist Archaeobot. 2025 Oct 10;35(1):157–80. doi: 10.1007/s00334-025-01060-9 (PMC12881075; doi:10.1007/s00334-025-01060-9)
Supplement: Supplementary file 1 — Supplementary Material 1 [file 334_2025_1060_MOESM1_ESM.xlsx]

## Sheet: S Levant Synthesis Table
Hansen et al. ESM
Cereals
Scientific name	English Common Name	Period of earliest reliable evidence, either based on historical or archaeobotanical evidence	Crop Tag	Reference for earliest reliable evidence	Primary historical reference	Earliest archaeobotanical finds	Periodization from reference for earliest reliable evidence	Botanical identification specification provided in the cited archaeobotanical study if deviating from Column A	Reference for earliest archaeobotanical finds	DOI	Site Name	Latitude and Longitude
Hordeum vulgare ssp. vulgare var. distichum	Two-row Barley	PPNB	Neolithic Founder Crop; Inno-native Crop/Food Plant	Hopf 1983	-	PPNA	11th-9th mill BCE	-	Hopf 1983	ISBN-13 9780950054254	Jericho	31°52′00″ N 35°27′00″ E
Hordeum vulgare ssp. vulgare var. hexastichum	Six-row Barley	Chalcolithic	Transitional/Other	Kislev 1987	-	Chalcolithic	5000-3200 BCE	-	Kislev 1987	ISBN-13 9780860544609	Shiqmim	31°11'47" N 34°38'28" E
Oryza sativa	Rice	Roman	RAD Crop	Spengler et al. 2021	Mishna	-	2nd c. CE	-	Spengler et al. 2021	https://doi.org/10.1186/s12284-021-00518-4	-	-
Panicum miliaceum	Broomcorn Millet	Early Bronze Age	Bronze-Iron Age Introduction	Riehl 2004	-	Early Bronze Age	2500-2250 BCE	Panicum cf. miliaceum	Riehl 2004	https://www.jstor.org/stable/27931744	Ḫirbet ez-Zeraqōn	32°34'60" N 35°55'60" E
Setaria italica	Foxtail Millet	Nabateaean/Byzantine	Indeterminate	Ramsay 2013	-	Middle Nabataean/Early Byzantine	mid-1st-4th c. CE	Setaria sp. (referred to as Foxtail Millet)	Ramsay 2013	https://www.jstor.org/stable/10.5615/j.ctvj7wktc	Humayma	29°57′0″ N 35°20′49″ E
Sorghum bicolor	Sorghum	Early Islamic	IGR Crop	Amar 2000	Mishna 11th c. CE exegete; 13th c. CE Amar 2000	Mamluk/Ottoman	13th; 14th-17th CE	-	Hoppé 1999; Hansen 2012	https://etheses.whiterose.ac.uk/4219/	Khirbet Faris	31.32456 N 35.712986 E
Triticum turgidum spp. durum	Free-threshing Tetraploid Wheat	Chalcolithic	Transitional/Other	Kislev 1987	-	Chalcolithic	5000-3200 BCE	Triticum parvicoccum	Kislev 1987	ISBN-13 9780860544609	Shiqmim	31°11'47" N 34°38'28" E
Triticum aestivum spp. aestivum	Free-threshing Hexaploid Wheat	-	Indeterminate	Fuks et al. 2023	-	Byzantine	After mid-6th CE	Free-threshing hexaploid bread wheat Triticum aestivum L.	Fuks et al. 2023	https://doi.org/10.7554/eLife.85118	Shivta (S); Nessana (N)	30°52'48.00" N 34°37'48.00" E (S); 30°52′34.03″N 34°25′58.20″E (N)
Triticum monococcum ssp. monococcum	Einkorn Wheat	PPNB?	Indeterminate	Hopf 1983	-	PPNB	9th mill. BCE	-	Hopf 1983	ISBN-13 9780950054254	Jericho	31°52′00″ N 35°27′00″ E
Triticum turgidum ssp. diccocum	Emmer Wheat	PPNB	Neolithic Founder Crop	Hopf 1983	-	PPNB	9th mill. BCE	-	Hopf 1983	ISBN-13 9780950054254	Jericho	31°52′00″ N 35°27′00″ E
Pulses
Scientific name	English Common Name	Period of earliest reliable evidence, either based on historical or archaeobotanical evidence	Crop Tag	Reference for earliest reliable evidence	Primary historical reference	Earliest archaeobotanical finds	Periodization from reference for earliest reliable evidence	Botanical identification specification provided in the cited archaeobotanical study if deviating from Column A	Reference for earliest archaeobotanical finds	DOI	Site Name	Latitude and Longitude
Cicer arietinum	Chickpea	PPNB	Neolithic Founder Crop	Hopf 1983	-	PPNB	9th mill. BCE	-	Hopf 1983	ISBN-13 9780950054254	Jericho	31°52′00″ N 35°27′00″ E
Lathyrus clymenum	Spanish Vetchling	Middle Bronze Age	Bronze-Iron Age Introduction	Kislev et al. 1993	-	Middle Bronze Age	1950-1750 BCE	-	Kislev et al. 1993	https://doi.org/10.1179/lev.1993.25.1.145	Tel Nami	32°39'37" N 34°55'31" E
Lathyrus sativus/cicera	Grass Pea	Late Bronze Age IB/Late Bronze Age II	Bronze-Iron Age Introduction	Kislev et al. 2006; Ramsay and Mueller 2016	-	Late Bronze Age IB/Late Bronze Age II	15th c. BCE (TB); 1400-1300 BCE (TU)	-	Kislev et al. 2006; Ramsay and Mueller 2016	https://www.jstor.org/stable/i40142942; ISBN-13 9780897570947	Tel Batash (TB); Tall al-'Umayri (TU)	31°47′05.06″ N 34°54′39.85″ E (TB); 31°52'7" N 35°53'17" E (TU)
Lathyrus ochrus	Cyprus Vetch	Late Bronze Age IIA	Inno-native Crop/Food Plant	Weiss et al. 2019	-	Late Bronze Age IIA	14th c. BCE	-	Weiss et al. 2019	https://doi.org/10.1086/703342	Tel Beth-Shemesh	31°44′44″ N 34°59′12″ E
Lens culinaris	Lentil	PPNB	Neolithic Founder Crop	Kislev et al. 2012	-	PPNB	9th mill. BCE	-	Kislev et al. 2012	ISBN-13 9783980757898	Yiftahel	32°45′19.35″N 35°13′39.81″E
Lupinus albus	White Lupine	Roman	RAD Crop	Löw 1924-1934, Vol. II pp. 453-463	Mishna	Early Islamic	7th-8th c. CE	-	Fuks et al. 2023	https://doi.org/10.7554/eLife.85118	Shivta	30°52'48.00" N 34°37'48.00" E
Pisum sativum	Common Pea	PPNB	Neolithic Founder Crop	Hopf 1983	-	PPNB	9th mill. BCE	Variety Pisum arvense	Hopf 1983	ISBN-13 9780950054254	Jericho	31°52′00″ N 35°27′00″ E
Vicia ervilia	Bitter Vetch	Middle Bronze Age IIB	Neolithic Founder Crop	Simchoni et al. 2007	-	Middle Bronze Age IIB	1750–1650 BCE	-	Simchoni et al. 2007	ISBN-10 965-221-065-X	Bet Shean	32°30′N 35°30′E
Vicia faba	Broad Bean/Faba Bean	PPNB	Neolithic Founder Crop	Caracuta et al. 2017	-	PPNB	9th mill. BCE	-	Caracuta et al. 2017	https://doi.org/10.1371/journal.pone.0177859	Ahihud	32°54′28″ N 35°10′20″ E
Vigna mungo/Vigna radiata	Mung Bean/Black Gram	Early Islamic	Indeterminate	Amar 2000	11th/12th c. CE commentary on the Mishna	-	-	-	-	-	-	-
Vigna unguiculata ssp. unguiculata	Cowpea/Blacked-eyed Pea	Byzantine	Transitional/Other	Heinrich & Wilkins 2013/2014; Janick et al. 2013	Juliana Anicia Codex (JAC)	Early Islamic (Fatimid/Crusader)	512 CE	Vigna cf. unguiculata ssp. unguiculata	Forste et al. 2022	https://doi.org/10.1007/s00334-022-00892-z	Ashkelon	31°40'9.34" N 34°34'17.36" E
cf. Vigna unguiculata ssp. sesquipedalis	Yardlong Bean	Byzantine	Transitional/Other	-	Piacenza Pilgrim	-	570 CE	Bean-stalk two feet long	-	-	-	-
Fruit and Nut Trees
Scientific name	English Common Name	Period of earliest reliable evidence, either based on historical or archaeobotanical evidence	Crop Tag	Reference for earliest reliable evidence	Primary historical reference	Earliest archaeobotanical finds	Periodization from reference for earliest reliable evidence	Botanical identification specification provided in the cited archaeobotanical study if deviating from Column A	Reference for earliest archaeobotanical finds	DOI	Site Name	Latitude and Longitude
Castanea sativa	Chestnut	Early Islamic	IGR Crop	Amar 2000	Ibn Wahshiyya	-	10th c. CE	-	-	-	-	-
Ceratonia siliqua	Carob	Hellenistic-Roman	RAD Crop	Zohary et al. 2012	Mishna	Hellenistic-Roman	1st c. BCE	-	Western 1971; for review see Zohary et al. 2012	https://doi.org/10.1179/lev.1971.3.1.31	Jericho	31°52′00″ N 35°27′00″ E
Citrus aurantium	Bitter Orange	Early Islamic	IGR Crop	Amar 2000; Watson 1983	Ibn Wahshiyya; Al-Muqaddasī	-	10th c. CE	-	-	-	-	-
Citrus x limon/aurantifolia	Lemon/Lime	Early Islamic	IGR Crop	Amar 2000	Nasser Khusraw Safarnama	-	1047 CE	-	-	-	-	-
Citrus maxima	Pomelo	Crusader	Transitional/Other	Amar 2000	Anonymous Crusader	-	13th c. CE	-	Grabois 1984	http://www.jstor.com/stable/23398958	-	-
Citrus medica	Citron	Persian	Transitional/Other	Langgut 2017	-	Persian	5th-4th c. BCE	-	Langgut 2017	https://doi.org/10.4000/books.pcjb.2107	Ramat Rahel	31°44′24″ N 35°13′8″ E
Corylus avellana	Hazelnut	Roman-Byzantine	RAD Crop	Amar 2000	Tosefta (Ma'asar Sheni); Talmud	Roman	2nd c. CE	Corylus sp.	Kislev and Simchoni 2006; Langgut et al. 2021	https://doi.org/10.1016/j.quaint.2020.08.056	Nahal Arugot (NA); Shivta (S)	31°28′ N 35°22′ E (NA); 30°52'48.00" N 34°37'48.00" E (S)
Cydonia oblonga	Quince	Roman	RAD Crop	Amar 2000	Mishna	Roman	2nd c. CE	-	-	-	-	-
Ficus carica	Fig	Chalcolithic/Early Bronze	Early Fruit Domesticate	Weiss 2015	-	Chalcolithic/E. Bronze	5th mill. BCE	-	Hopf 1983; for review see Weiss 2015	-	Jericho	31°52′00″ N 35°27′00″ E
Ficus sycomorus	Sycamore Fig	Early Bronze Age	Early Fruit Domesticate	Cartwright and Clapham 1993; Cartwright 1997	-	Early Bronze Age	4900 BP (2950 BCE)	-	-	https://doi.org/10.1179/peq.1993.125.1.50; https://doi.org/10.1179/peq.1997.129.1.54	Tell es-Sa'idiyeh	32.267690 N 35.577241 E
Juglans regia	Persian Walnut	Middle Bronze	Bronze-Iron Age Introduction	Liphschitz 2000; for review see Langgut 2015	Song of Solomon	Middle Bronze	18th BCE	-	Liphschitz 2000; for review see Langgut 2015	https://doi.org/10.1080/07929978.2014.950067; ISBN 965-266-013-2	Tel Megiddo	32°35′07″ N 35°11′04″ E
Malus domestica	Apple	Iron Age	Bronze-Iron Age Introduction	Amichay and Weiss 2020 and Zohary et al. 2012 cite Kislev unpublished	Song of Solomon; Talmud	Iron Age	10th c. BCE	-	Zohary et al. 2012 and for a review see Amichay and Weiss 2020	ISBN-13 9789654067218; ISBN-13 9780199549061	Kadesh Barnea/Qadesh Barne‘a/Tell el-Qudeirat	30°54′13″ N 34°23′47″ E
Mespilus germanica	Medlar	Byzantine	Transitional/Other	Ramsay 2010	-	Byzantine	4th-6th c. CE	-	Ramsay 2010	https://doi.org/10.1111/j.1095-9270.2010.00267.x	Caesarea Maritima	32°29'59.99" N 34°53'35.39" E
Morus alba	White Mulberry	Early Islamic	IGR Crop	Amar 2000; Fuks et al. 2020	Al-Bῑrūnῑ	Crusader	late 10th-mid 11th c. CE	Morus cf. alba	Orendi et al. 2023	https://doi.org/10.1080/03344355.2023.2246822	Arsur	32°11′43″N 34°48′24″E﻿
Morus nigra	Black Mulberry	Iron Age?	Indeterminate	Liphschitz 2020; Amar 2000	Book of the Maccabees; Mishna	Iron Age	Late 10th-Early 9th c. BCE;	Morus sp.	Liphschitz 2020	https://www.jstor.org/stable/10.2307/27110854	Tel Rehov	32°27'30" N 35°29'50" E
Musa sp.	Banana/Plantain	Early Islamic	IGR Crop	Amar 2000	Al-Muqaddasī	-	-	-	-	-	-	-
Olea europaea	Olive	Chalcolithic/Early Bronze	Early Fruit Domesticate	Langgut et al. 2019	-	Chalcolithic/E. Bronze	5th mill. BCE	-	Litt et al. 2012 & Van Zeist et al. 2009; for review see Langgut et al. 2019	https://doi.org/10.1177/0959683619826654	Dead Sea (Ein Gedi Shore) & Hula Area	-
Phoenix dactylifera	Date	Chalcolithic/Early Bronze	Early Fruit Domesticate	Zohary & Spiegel-Roy 1975; for review see Weiss 2015	-	Chalcolithic/E. Bronze	4850-3850 BCE	-	Zohary & Spiegel-Roy 1975; for review see Weiss 2015	https://doi.org/10.1126/science.187.4174.319	Tulaylât al-Ghassûl	31°48′00″ N 35°36′00″ E
Pinus pinea	Pine Nut	Hellenistic-Roman	RAD Crop	Kislev 1988	-	Hellenistic-Roman	1st c. BCE	-	Kislev 1988	ISBN-13 9783806207996	Ein Gedi	31°27′0″ N 35°23′0″ E
Pistacia vera	Pistachio Nut	Roman	RAD Crop	Amar 2000; Hartman and Kislev 1998	Samaritan translation to the Bible	Roman	2nd c. CE	-	Hartman and Kislev 1998	-	Ketef Jericho Caves	31°52′00″ N 35°27′00″ E
Prunus amygdalus	Almond	Chalcolithic?	Early Fruit Domesticate	Zaitschek 1961	-	Chalcolithic	ca. 4020 BCE	-	Zaitschek 1961	https://www.jstor.org/stable/27924845	Caves of Naḥal Mishmar	31°22′51.37″ N 35°21′51.65″ E
Prunus armeniaca	Apricot	Early Islamic	RAD Crop	Amar 2000	Abu Bakr al-Razi, Ibn al-Baytar	Byzantine	1st half 4th c. CE	-	Bouchaud et al. 2017	https://doi.org/10.1007/s00334-016-0582-y	ez-Zantur Area, Petra	30°19′43″ N 35°26′31″ E
Prunus cerasus/avium	Cherry	Early Islamic	IGR Crop	Amar 2000	Ibn Wahshiyya	-	10th c. CE	-	-	-	-	-
Prunus domestica s.l.	Plum	Roman	RAD Crop	Tabak 2006	Mishna	Roman	70 CE	-	Tabak 2006	-	Masada	31°18′56″ N 35°21′14″ E
Prunus persica	Peach	Nabataean (Roman)	RAD Crop	Amar 2000	Mishna/Rabbinic texts	Nabataean/Roman	1st c. BCE-3rd c. CE	-	Kislev and Simchoni 2009	-	Moa/Orhan Mor/Moyat 'Awad	30.546111 N 35.130278 E
Punica granatum	Pomegranate	Chalcolithic/Early Bronze	Early Fruit Domesticate	Melamed 2002	-	Chalcolithic/E. Bronze	4133-3976 cal. BCE	-	Melamed 2002	https://www.jstor.org/stable/23461130	Cave V/49	31°53′10″ N 35°25′31″ E
Pyrus communis	Pear	Roman	RAD Crop	Löw 1924, III pp. 235-240	Mishna, Al-Muqaddasī; Cairo Geniza document (1065 CE)	Roman	2nd c. CE	-	-	-	-	-
Vitis vinifera	Grape	Chalcolithic/Early Bronze	Early Fruit Domesticate	Hopf 1983; for review see Weiss 2015	-	Chalcolithic/E. Bronze	5th mill. BCE	-	Hopf 1983; for review see Weiss 2015	-	Jericho	31°52′00″ N 35°27′00″ E
Ziziphus jujuba	Chinese Date/True Jujube	Roman	RAD Crop	Amar 2000	Mishna	Early Islamic	7th c. CE	-	Fuks et al. 2022	https://doi.org/10.7554/eLife.85118	Shivta	30°52'48.00" N 34°37'48.00" E
Vegetables and Tubers
Scientific name	English Common Name	Period of earliest reliable evidence, either based on historical or archaeobotanical evidence	Crop Tag	Reference for earliest reliable evidence	Primary historical reference	Earliest archaeobotanical finds	Periodization from reference for earliest reliable evidence	Botanical identification specification provided in the cited archaeobotanical study if deviating from Column A	Reference for earliest archaeobotanical finds	DOI	Site Name	Latitude and Longitude
Allium ampeloprasum var. porrum/Allium ascalonicum	Leek/Shallot	Early Bronze Age	Indeterminate	Hopf 1983	-	Early Bronze Age	2700-2350 BCE	Allium sp. (leek/shallot)	Hopf 1983	ISBN-13 9780950054254	Jericho	31°52′00″ N 35°27′00″ E
Allium cepa	Onion	Chalcolithic	Indeterminate	Zaitschek 1961; Zaitschek 1980	-	Middle Chalcolithic	ca. 4020 BCE	-	Zaitschek 1961	https://www.jstor.org/stable/27924845	Cave of Naḥal Mishmar	31°22′51.37″ N 35°21′51.65″ E
Allium sativum	Garlic	Chalcolithic	Indeterminate	Zaitschek 1961; Zaitschek 1980	-	Middle Chalcolithic	ca. 4020 BCE	-	Zaitschek 1961	https://www.jstor.org/stable/27924845	Cave of Naḥal Mishmar	31°22′51.37″ N 35°21′51.65″ E
Asparagus officinalis	Asparagus	Early Islamic	Indeterminate	Amar 2000	Ibn Wahshiyya; al-Muqaddasī	-	10th c. CE	-	-	-	-	-
Brassica nigra	Black Mustard	PPNA/Early Bronze Age	Indeterminate	Kislev 1997; Hopf 1983	Mishna and Jerusalem Talmud (cf. Steibel 2018)	PPNA; Early Bronze Age	9970±150 - 9400±180 BP (uncalibrated); 2700-2350 BCE	Brassica nigra; Brassica cf. nigra	Kislev 1997; Hopf 1983	ISBN-13 9780950054254	Netiv Hagdud; Jericho	31°52′00″ N 35°27′00″ E
Brassica oleracea	Cabbage	Roman	RAD Crop	Amar 2000	Mishna	-	2nd c. CE	-	-	-	-	-
Brassica rapa	Turnip	Roman	RAD Crop	Amar 2000; Feliks 1983; Janick et al. 2013	Mishna; Juliana Anicia Codex (JAC)	-	2nd c. CE	-	-	-	-	-
Cichorium spp.	Chicory	Late Bronze Age	Inno-native Crop/Food Plant	Levey 1966; Frumin et al. 2019	Ibn Wahshiyya	Late Bronze Age	Late 16th-Early 12th c. BCE	Cichorium endivia (wild plant/weed)	Frumin et al. 2019	https://doi.org/10.1515/9783110628371	Tell es-Safi/Gath	31°42′15″N 34°50′49″E﻿
Citrullus lanatus/vulgaris	Watermelon	Bronze/Iron Age	Bronze-Iron Age Introduction	Amar and Lev 2011; Paris 2015, 2023; Avital and Paris 2014	Bible Numbers 11:5; Mishna	Bronze/Iron Age; Roman; Byzantine	2nd c. CE; 5th-6th c. CE	Citrullus vulgaris	Hoppé 2012	ISBN-13 9789957557041	Deir 'Ain 'Abata	31°04'68'' N 35°50'27'' E
Colocasia esculenta	Taro	Roman	RAD Crop	Feliks 2005; Janick et al. 2013	Mishna; Morgan 652; Al-Muqaddasī; Ibn Wahshiyya	-	2nd c. CE	-	-	-	-	-
Corchorus spp.	Jute/Mallow/Mulukhiyah	Roman	Inno-native Crop/Food Plant	Amar 2000; Levey 1966	Jerusalem Talmud; Ibn Wahshiyya Book of Poisons	-	2nd c. CE/10th c. CE	-	-	ISBN-13 9780521068833	-	-
Cucumis melo convar. melo	Musk Melon	Roman	RAD Crop	Amar and Lev 2017	Jerusalem Talmud	Abbasid	2nd c. CE	-	Amichay et al. 2019	https://doi.org/10.15184/aqy.2018.180	Givati (Jerusalem)	31°46′23″ N 35°14′11″ E
Cucumis sativus	Cucumber	Early Islamic	IGR Crop	Levey 1966; Amar 2000; Amar and Lev 2011; Paris et al. 2012	Ibn Wahshiyya Book of Poisons	-	10th c. CE	-	-	-	-	-
Cynara (Lynara) cordunculus	Cardoon/Artichoke Thistle	-	Indeterminate	Levey 1966	Ibn Wahshiyya Book of Poisons	Early Islamic	10th c. CE	-	-	-	-	-
Daucus carota	Carrot	-	Indeterminate	Kislev et al. 2004; for review see Zohary et al. 2012	-	-	5550 BCE	-	-	https://doi.org/10.1016/j.jas.2004.02.010	Atlit-Yam	32°42′38.98″ N 34°56′6.54″ E
Lactuca sativa	Lettuce	Roman	RAD Crop	Cotton and Geiger 1989; Amar 2000	Masada Papyrus No. 741; Pliny; Palladius; Mishna; Ibn Wahshiyya, al-Muqaddasī	Roman	1st c. CE	-	-	ISBN-10 9652210110	Masada	31°18′56″ N 35°21′14″ E
Lagenaria siceraria	Bottle Gourd	Roman	RAD Crop	Feliks 1982; Kislev and Simchoni 2009; see review in Zohary et al. 2012	Mishna/Rabbinic texts	Roman	1st c. CE	Lagenaria vulgaris	Kislev and Simchoni 2009	-	Moa/Orhan Mor/Moyat Awad	30.546111 N 35.130278 E
Lepidium sativum	Garden Cress	Iron Age	Inno-native Crop/Food Plant	Neef 1989	Mishna/Rabbinic texts	Iron Age	1200-1150 BCE	-	Neef 1989	ISBN-10 9072821025	Deir Alla	32°11'12" N 35°36'6.59" E
Raphanus raphanistrum ssp. sativus	Radish	Roman-Early Islamic	RAD Crop	Janick et al. 2013; for review see Amichay and Weiss 2020	Mishna/Rabbinic texts; Julinana Anicia Codex (JAC)	Abbasid	mid-8th-10th c. CE	Raphanus sativus	Amichay et al. 2019	https://doi.org/10.15184/aqy.2018.180	Givati (Jerusalem)	31°46′23″ N 35°14′11″ E
Solanum melongena	Aubergine/Eggplant	Early Islamic	IGR Crop	Amichay et al. 2019; Fuks et al. 2023	al-Muqaddasī	Early Islamic	8th-9th c. CE	-	Amichay et al. 2019; Fuks et al. 2023	https://doi.org/10.15184/aqy.2018.180; https://doi.org/10.7554/eLife.85118	Givati (Jerusalem); Shivta	31°46′23″ N 35°14′11″ E (GJ); 30°52'48.00" N 34°37'48.00" E (S)
Fiber, Oil, Dye, Condiments, Herbs, Medicinal plants, and Sweeteners
Scientific name	English Common Name	Period of earliest reliable evidence, either based on historical or archaeobotanical evidence	Crop Tag	Reference for earliest reliable evidence	Primary historical reference	Earliest archaeobotanical finds	Periodization from reference for earliest reliable evidence	Botanical identification specification provided in the cited archaeobotanical study if deviating from Column A	Reference for earliest archaeobotanical finds	DOI	Site Name	Latitude and Longitude
Cannabis sativa/indica	Hemp/Cannabis	Roman	RAD Crop	Amar 2000	Mishna (e.g. Kilayim 9:1)	-	2nd c. CE	-	-	-	-	-
Cuminum cyminum	Cumin	Iron Age	Bronze-Iron Age Introduction	Frumin et al. 2015; Neef 1989	-	Iron Age	1180-950 BCE; 1200-1150 BCE	-	Frumin et al. 2015; Neef 1989	https://doi.org/10.1038/srep13308	Aphek - Antipatris; Deir Alla	32°06′18″ N 34°55′49.5″ E (A); 32°11'12" N 35°36'6.59" E (DA)
Gossypium sp.	Cotton	Roman	RAD Crop	Decker 2009	Mishna	Roman	2nd c. CE	Gossypium sp.	Ramsay and Parker 2016	https://doi.org/10.5615/bullamerschoorie.376.0101	Aila	29°31′55″ N 35°00′20″ E
Indigofera spp.	Indigo	Byzantine	Inno-native Crop/Food Plant	Melamed and Kislev 2005	Al-Muqaddasī	Byzantine	6th c. CE	Indigofera articulata/coerulea	Melamed and Kislev 2005	https://www.jstor.org/stable/23463714	Ein Gedi	31°27′0″ N 35°23′0″ E
Linum usitatissimum	Flax/Linen	PPNB	Neolithic Founder Crop	Hopf 1983	-	MPPNB	9th mill. BCE	-	Hopf 1983	ISBN-13 9780950054254	Jericho	31°52′00″ N 35°27′00″ E
Nigella sativa	Black Cumin	Iron Age	Bronze-Iron Age Introduction	Neef 1989; for review see Amichay and Weiss 2020	Dioscorides, Al-Kindi, Al-Bῑrūnῑ	Iron Age	1200-1150 BCE	-	Neef 1989	-	Deir Alla	32°11'12" N 35°36'6.59" E
Papaver somniferum	Opium Poppy	Iron Age	Bronze-Iron Age Introduction	Frumin et al. 2015; Mahler-Slasky 2004	-	Late Iron Age	950-586 BCE	-	Frumin et al. 2015; Mahler-Slasky 2004	https://doi.org/10.1038/srep13308	Ashkelon	31°40'9.34" N 34°34'17.36" E
Saccahrum sp.	Sugarcane	Early Islamic	IGR Crop	Hansen and Heinrich forthcoming	Al-Muqaddasī	Abbasid/Fatimid	8th-11th c. CE	-	Hansen and Heinrich forthcoming	-	Ghor as-Safi/Khirbet as-Sheikh 'Isa	31.050432° N 35.502295° E
Sesamum indicum	Sesame	Iron Age	Bronze-Iron Age Introduction	Neef 1989; for reviews see Bedigian 2004 & Zohary et al. 2012	-	Iron Age	800 BCE	Sesemum indicum	Neef 1989	ISBN-13 9789072821027	Deir Alla	32°11'12" N 35°36'6.59" E
Trigonella foenum-graecum	Fenugreek	Late Bronze Age IIA	Bronze-Iron Age Introduction	Weiss et al. 2019	-	Late Bronze Age IIA	14th c. BCE	-	Weiss et al. 2019	https://doi.org/10.1086/703342	Tel Beth-Shemesh	31°44′44″ N 34°59′12″ E
